# Supplementary material for: Novel configurations of type I-E CRISPR-Cas system in Corynebacterium striatum clinical isolates
Source: Braz J Microbiol. 2022 Dec 7;54(1):69–80. doi: 10.1007/s42770-022-00881-4 (PMC9944170; doi:10.1007/s42770-022-00881-4)
Supplement: Supplementary file 4 — Supplementary file4 (XLSX 25.0 KB) [file 42770_2022_881_MOESM4_ESM.xlsx]

## Sheet: Planilha1
Novel configurations of type I-E CRISPR-Cas system in Corynebacterium striatum clinical isolates Brazilian Journal of Microbiology Authors: Juliana Nunes Ramos*; Paulo Victor Pereira Baio; João Flávio Carneiro Veras; Érica Miranda Damásio Vieira; Ana Luiza de Mattos-Guaraldi and Verônica Viana Vieira * Correspondence to: Juliana Nunes Ramos/LDCIC/UERJ/E-mail: jnr.uerj@gmail.com
Supplementary Table 2. Hits founds to spacer sequences in the CRISPRTarget, ViroBlast and CRISPR-Cas databases.
Isolates	Contigs	Nº of spacers	CRISPRTarget	ViroBLast	CRISPR-Cas++
1961	6	15	3 - Phage Rhodoc REQ3 – 97.05%	zero	15 - Corynebacterium striatum 215 - 96.97% 15 - Corynebacterium striatum FDAARGOS 1054 - 96.97%
			5 - Phage Rhodoc REQ3 – 100%
			6 - Phage Rhodoc REQ3 – 100%
2023	15	18	5 - Phage Rhodoc REQ3 – 93.93% (score 29)	zero	zero
			5 – Corynebacterium simulans – 93.93% (score 29)
			10 - Phage Rhodoc REQ3 – 96.96%
			11 - Phage Rhodoc REQ3 – 100%
			13 – Corynebacterium phage phi673 – 84.84% (score 23)
			13 – Corynebacterium phage phi674 – 84.84% (score 23)
	17	9	7 – Corynebacterium simulans – 100%	zero	zero
2038	4	51	3 - Phage Rhodoc REQ3 – 88.23%	8 - Uncultured Mediterranean phage clone uvDeep-GF2 - 84.85%	1 -Corynebacterium striatum 215 - 96.97%
			21 – Corynebacterium phage phi674 – 84.85% (score 23)	8 - Marine virus AFVG_250M1057 - 84.85%	1 - Corynebacterium striatum FDAARGOS 1054 - 96.97%
			21 – Corynebacterium phage phi673 – 84.85% (score 23)	9 - Saccharopolyspora erythraea NRRL2338 - 81.82%
			22 – Corynebacterium glyciniphilum – 84.85% (score 23)	15 - Saccharopolyspora erythraea NRRL2338 - 81.82%
			22 – Streptomyces clavuligerus – 81.82% (score 21)	21 - Corynebacterium phage phi673 - 84.85%
			28 – Mycobacterium sp. – 81.82%	32 - Corynebacterium phage IME1320_01 - 87.88%
			32 – Corynebacterium phage IME1320_01 – 90.90%
			33 - Phage Rhodoc REQ3 – 93.93%
			36 - Phage Rhodoc REQ3 – 100%
			37 - Phage Rhodoc REQ3 – 100%
			38 - Phage Rhodoc REQ3 – 87.88%
			43 - Phage Rhodoc REQ3 – 93.93% (score 29)
			43 – Corynebacterium simulans – 93.93% (score 29)
			50 – Nitrobacter winogradskyi – 84.85% (score 23)
			50 – Gordonia phage Gill – 81.82% (score 21)
	6	59	2 – Corynebacterium simulans – 93.75% (score 28)	19 - Marine virus AFVG_250M1080 - 84.37%
			2 – Corynebacterium aurimucosum – 90.62% (score 26)	27 - Uncultured Mediterranean phage uvMED DNA - 81.25%	zero
			4 - Phage Rhodoc REQ3 – 100%	33 - Megaviridae environmental sample isolate oPacV-421 - 90.62%
			5 - Phage Rhodoc REQ3 – 96.87% (score 30)	50 - Megaviridae environmental sample isolate oPacV-421 - 90.62%
			5 - Phage Mycobacterium Brujita – 90.62% (score 24)
			6 – Phage Mycobacterium Brujita – 90.62% (score 26)
			6 – Corynebacterium aurimucosum – 90.62% (score 26)
			6 – Phage Rhodoc REQ3 – 87.50% (score 24)
			10 – plasmid Bacillus mycoides BPN091 – 81.25%
			17 –Corynebacterium simulans – 93.75%
			18 – Phage Rhodoc REQ3 – 90.62%
			19 – Phage Rhodoc REQ3 – 90.62% (score 24)
			19 – Corynebacterium aurimucosum – 84.37% (score 22)
			23 – phage Salmon SPN1S – 84.37% (score 22)
			23 – plasmid Rhodobacter sp. CZR27 – 84.37% (score 22)
			26 – phage Mycobacterium Pacc40 – 84.37%
			47 - Corynebacterium A1:F313 aurimucosum – 90.62% (score 26)
			30 - Phage Rhodoc REQ3 – 96.87% (score 30)
			30 – Corynebacterium aurimucosum – 90.62% (score 26)
			31 – Rhodococcus phage RRH1 – 84.37%
			37 - Phage Rhodoc REQ3 – 93.75%
			38 - Phage Rhodoc REQ3 – 87.50% (score 24)
			38 – Corynebacterium phage Sticknote – 84.37% (score 22)
			38 – Corynebacterium phage Kimchi1738 – 84.37% (score 22)
			38 – Corynebacterium phage Darwin – 84.37% (score 22)
			39 – Corynebacterium aurimucosum – 84.37%
			44 – Gordonia phage SallySpecial – 81.25%
			46 - Phage Rhodoc REQ3 – 93.75%
			47 - Corynebacterium aurimucosum – 90.62% (score 26)
			48 - Rhodococcus phage RRH1 – 84.37%
			51 – C. simulans – 96.87% (score 30)
			51 – plasmid Azospirillum brasilense MTCC4038 – 81.25% (score 20)
			52 - Phage Rhodoc REQ3 – 96.87%
			53 – plasmid Ralstonia solanacearum RS489 – 84.37% (score 22)
			53 – Xanthomonas campetris – 81.25% (score 20)
			54 - Phage Rhodoc REQ3 – 90.62%
2130	21	20	1 – Phage Mycobacterium Brujita – 96.96% (score 31)	7 - Gordonia phage Catfish - 81.82%	zero
			1 – Corynebacterium aurimucosum – 96.96% (score 31)
			4 - Phage Rhodoc REQ3 – 90.91%
			5 – Phage Rhodoc REQ3 – 90.91%
			6 – Corynebacterium simulans – 96.96% (score 31)
			6 – Pseudomonas citronellolis – 84.85% (score 23)
			7 – Gordonia phage CatFish – 84.85% (score 23)
			7 - Phage Rhodoc REQ3 – 81.82% (score 21)
			9 - Phage Rhodoc REQ3 – 93.94%
			12 - Phage Rhodoc REQ3 – 100%
			13 - Phage Rhodoc REQ3 – 84.85%
			14 - Phage Rhodoc REQ3 – 96.96%
			16 – Arthrobacter phage Abba – 84.85%
			17 – Corynebacterium simulans – 87.88% (score 25)
			17 – phage Mycobacterium Giles – 84.85% (score 23)
			20 - Phage Rhodoc REQ3 – 96.96%
2230	15	44	3 - Phage Rhodoc REQ3 - 88.23% (score 26)	11 - Corynebacterium phage phi673 - 84.85%	1 - Corynebacterium striatum 215 - 96.97%
			3 - Otowwia sp. - 82.35% (score 22)	13 - Corynebacterium phage IME1320_01 - 93.94%	1 - Corynebacterium striatum FDAARGOS 1054 - 96.97%
			11 - Corynebacterium phage phi673 - 84.85% (score 23)	28 - Corynebacterium phage IME1320_01 - 84.85%
			11 - Corynebacterium phage phi674 - 84.85% (score 23)
			13 - Corynebacterium phage IME1320_01 - 93.94% (score 29)
			13 - Phage Rhodoc REQ3 – 90.91% (score 27)
			17 - Phage Rhodoc REQ3 - 93.94% (score 29)
			17 - Corynebacterium simulans - 87.88% (score 25)
			21 - Corynebacterium glyciniphilum - 84.85% (score 23)
			21 - Streptomyces clavuligerus - 81.82% (score 21)
			24 - Mycobacterium sp. - 81.82%
			28 - Corynebacterium phage IME1320_01 - 90.91%
			29 - Phage Rhodoc REQ3 – 93.94%
			32 - Phage Rhodoc REQ3 – 100%
			33 - Phage Rhodoc REQ3 – 100%
			34 - Phage Rhodoc REQ3 - 87.88%
			38 - Phage Rhodoc REQ3 – 93.94% (score 29)
			38 - Corynebacterium simulans – 93.94% (score 29)
			44 - Streptomyces reticuli - 81.82%
	28	47	3 - Phage Rhodoc REQ3 - 87.88% (score 25)	5 - Lindernia anagallis yellow vein virus DNA - 81.25%	1 - Corynebacterium striatum 215 - 100%
			3 - Otowwia sp. - 84.85% (score 23)	11 - Corynebacterium phage phi673 - 84.37%	1 - Corynebacterium striatum FDAARGOS 1054 - 96.87%
			11 - Corynebacterium phage phi674 - 84.37% (score 22)	22 - Bacteriophage sp. isolate ctLCA3 - 81.25%
			11 - Corynebacterium phage phi673 - 84.37% (score 22)	31 - Corynebacterium phage IME1320_01 - 90.62%
			13 - Corynebacterium phage IME1320_01 - 93.75% (score 28)	45 - Fadolivirus 1 strain FV1/VV64 - 84.37%
			13 - Phage Rhodoc REQ3 - 90.62% (score 26)
			17 - Phage Rhodoc REQ3 – 93.75% (score 28)
			17 - Corynebacterium simulans - 87.50% (score 24)
			21 - Corynebacterium glyciniphilum - 84.37%
			25 - plasmid Sinorhizobium fredii NXT3 - 81.25%
			27 - Mycobacterium sp. - 81.25%
			31 - Corynebacterium phage IME1320_01 - 93.75%
			32 - Phage Rhodoc REQ3 - 93.75% (score 28)
			32 - plasmid Azospirillum humicireducens SgZ-5 - 81.25% (score 20)
			35 - Phage Rhodoc REQ3 – 100%
			36 - Phage Rhodoc REQ3 – 100%
			37 - Phage Rhodoc REQ3 - 87.50%
			40 - Human gut - 81.25%
			41 - Corynebacterium simulans - 96.87% (score 30)
			41 - Phage Rhodoc REQ3 - 93.75% (score 28)
			47 - Streptomyces reticuli - 84.37%
2237	4	47	1 - Streptomyces reticuli - 81.82%	3 - Fadolivirus 1 strain FV1/VV64 - 87.10%	47 - Corynebacterium striatum 215 - 96.97%
			7 - Phage Rhodoc REQ3 - 93.94% (score 29)	17 - Corynebacterium phage IME1320_01 - 87.88%	47 - Corynebacterium striatum FDAARGOS 1054 - 96.97%
			7 - Corynebacterium simulans - 93.94% (score 29)	37 - Corynebacterium phage phi673 - 84.85%
			11 - Phage Rhodoc REQ3 – 87.88%%
			12 - Phage Rhodoc REQ3 - 100%
			13 - Phage Rhodoc REQ3 - 100%
			16 - Phage Rhodoc REQ3 - 93.94%
			17 - Corynebacterium phage IME1320_01 - 90.91%
			21 - Mycobacterium sp. - 81.82%
			27 - Corynebacterium glyciniphilum - 84.85% (score 23)
			27 - Streptomyces clavuligerus - 81.82% (score 21)
			31 - Phage Rhodoc REQ3 - 93.94% (score 29)
			31 - Corynebacterium simulans - 87.88% (score 25)
			35 - Corynebacterium phage IME1320_01 - 93.94% (score 29)
			35 - Phage Rhodoc REQ3 – 90.91% (score 27)
			37 - Corynebacterium phage phi673 - 84.85% (score 23)
			37 - Corynebacterium phage phi674 - 84.85% (score 23)
			45 - Phage Rhodoc REQ3 - 88.23% (score 26)
			45 - Ottowia sp. - 82.35% (score 22)
2296	15	100	1 - Phage Rhodoc REQ3 - 100%	3 - Siphoviridae sp. ctPrm3 - 81.25% (score 42.8)	37 - Corynebacterium striatum FDAARGOS 1054 - 96.97%
			2 - Phage Entero HK140 - 81.25%	3 - Mutant Streptomyces lividans strain TK24 DG2-P41 - 84.37% (score 34.6)	89 - Corynebacterium striatum 216 - 87.50%
			3 - Corynebacterium simulans - 93.75% (score 28)	22 - Ralstonia phage Eline - 90.62% (score 45.5)	97 - Corynebacterium striatum 216 - 96.97%
			3 - Corynebacterium ureicelerivorans - 90.62 % (score 26)	22 - Ralstonia phage Gamede - 90.62% (score 45.5)	99 - Corynebacterium striatum 216 - 100%
			7 - Corynebacterium simulans - 100%	22 - Ralstonia phage Gerry - 90.62% (score 45.5)	100 - Corynebacterium striatum 216 - 100%
			11 - Gordonia phage Easley - 84.37%	23 - Propionibacterium phage PFR1 - 84.37% (score 35.6)
			12 - Phage Rhodoc REQ3 - 96.87%	23 - Propionibacterium phage PFR2 - 84.37% (score 35.6)
			15 - Marinovum algicola - 81.25%	26 - Siphoviridae sp. ct6YY1 - 93.75%
			16 - Phage Rhodoc REQ3 - 100% (score 32)	37 - Gordonia phage GAL1 - 93.75%
			16 - Corynebacterium aurimucosum - 87.50% (score 24)	55 - Escherichia phage vB_EcoP_PTXU04 - 87.50%
			17 - Phage Rhodoc REQ3 - 87.50% (score 24)	58 - Escherichia phage vB_EcoP_PTXU04 - 87.50%
			17 - Corynebacterium aurimucosum - 87.50% (score 24)	74 - Streptomyces phage Daudau - 81.25%
			20 - Phage Rhodoc REQ3 - 93.75% (score 28)	76 - Siphoviridae sp. ct6YY1 - 90.62%
			20 - Streptomyces sp. - 84.37% (score 22)	92 - Corynebacterium phage IME1320_01 - 96.87%
			21 - Phage Rhodoc REQ3 - 100%	94 - Gordonia phage Mariokart - 84.37%
			22 - Phage Staphylococcus phi7401PVL - 93.75% (score 28)	95 - Corynebacterium phage IME1320_01 - 93.75%
			22 - Corynebacterium ulcerans - 93.75% (score 28)
			30 - Phage Rhodoc REQ3 - 93.75%
			31 - Corynebacterium ulcerans - 84.37%
			34 - Vibrio phage 1.215.B.10N - 81.25%
			39 - Corynebacterium ulcerans - 93.75% (score 28)
			39 - Phage Staphylococcus phi7401PVL - 93.75% (score 28)
			45 - Corynebacterium simulans - 84.37%
			50 - Corynebacterium simulans - 93.75%
			51 - Phage Rhodoc REQ3 - 93.75%
			52 - Phage Rhodoc REQ3 - 93.75%
			55 - Phage Rhodoc REQ3 - 90.62%
			60 - Phage Rhodoc REQ3 - 100%
			61 - Phage Rhodoc REQ3 - 90.62% (score 26)
			61 - Corynebacterium ulcerans - 87.50% (score 24)
			62 - Corynebacterium simulans - 96.87%
			64 - Phage Rhodoc REQ3 - 96.87%
			67 - Phage Rhodoc REQ3 - 100%
			70 - Phage Rhodoc REQ3 - 100%
			71 - Phage Rhodoc REQ3 - 93.75%
			73 - Phage Rhodoc REQ3 - 100%
			74 - Phage Burkholderia BcepGomr - 93.75% (score 28)
			74 - Phage Mycobacterium Brujita - 90.62% (score 26)
			74 - Corynebacterium aurimucosum - 90.62% (score 26)
			76 - Phage Staphylococcus phi7401PVL - 84.37% (score 24)
			76 - Corynebacterium ulcerans - 84.37% (score 24)
			77 - Phage Rhodoc REQ3 - 100%
			78 - Phage Rhodoc REQ3 - 100%
			82 - Phage Rhodoc REQ3 - 93.75%
			84 - Phage Rhodoc REQ3 - 100%
			86 - Phage Rhodoc REQ3 - 100% (score 32)
			86 - Corynebacterium humireducens - 90.62% (score 26)
			88 - Phage Rhodoc REQ3 - 93.75%
			89 - Phage Rhodoc REQ3 - 96.87% (score 30)
			89 - Corynebacterium simulans - 96.76% (score 30)
			89 - Corynebacterium aurimucosum - 90.62% (score 26)
			92 - Phage Rhodoc REQ3 - 96.87% (score 30)
			92 - Corynebacterium phage IME1320_01 - 96.87% (score 30)
			93 - Phage Rhodoc REQ3 - 81.25%
			94 - Phage Rhodoc REQ3 - 100%
			95 - Corynebacterium phage IME1320_01 - 96.87% (score 30)
			95 - Phage Rhodoc REQ3 - 93.75% (score 28)
			97 - Phage Rhodoc REQ3 - 87.50%
			99 - Phage Rhodoc REQ3 - 93.75%
2308	2	58	6 - Phage Rhodoc REQ3 - 90.62%	5 - Siphoviridae sp. isolate ctENf1 - 84.37%	zero
			7 - plasmid Ralstonia solanacearum RS489 - 84.37% (score 22)	10 - Megaviridae environmental sample isolate oPacV-421 - 90.62%
			7 - Xanthomonas campestri - 81.25% (score 20)	16 - Podoviridae sp. isolate ctjUV6 - 84.37%
			8 - Phage Rhodoc REQ3 - 96.87%	28 - Siphoviridae sp. ctRlz6 - 87.50%
			9 - Corynebacterium simulans - 96.87%	33 - Uncultured Mediterranean phage uvMED DNA - 81.25%
			12 - Rhodococcus phage RRH1 - 84.37%	38 - Siphoviridae sp. isolate ctVMz24 - 87.50%
			13 - Phage Rhodoc REQ3 - 96.87% (score 30)	41 - Marine virus AFVG_250M1080 - 84.37%
			13 - Corynebacterium aurimucosum - 90.62% (score 26)	54 - Podoviridae sp. isolate ct3wZ26 - 81.25%
			14 - Phage Rhodoc REQ3 - 93.75%
			16 - Gordonia phage SallySpecial - 81.25%
			21 - Corynebacterium aurimucosum - 84.37%
			22 - Phage Rhodoc REQ3 - 87.50% (score 24)
			22 - Corynebacterium phage Sticknote - 84.37% (score 22)
			23 - Phage Rhodoc REQ3 - 93.75%
			34 - Phage Mycobacterium Pacc40 - 84.37%
			37 - Phage Salmon SPN1S - 84.37% (score 22)
			37 - plasmid Rhodobacter sp. CZR27 - 84.37% (score 22)
			41 - phage Rhodoc REQ3 - 87.50% (score 24)
			41 - Corynebacterium aurimucosum - 84.37% (score 22)
			42 - Phage Rhodoc REQ3 - 90.62%
			43 - Corynebacterium simulans - 93.75%
			50 - plasmid Bacillus mycoides BPN091 - 81.25%
			54 - phage Mycobacterium Brujita - 90.62% (score 26)
			54 - Corynebacterium aurimucosum - 90.62% (score 26)
			55 - Phage Rhodoc REQ3 - 96.87% (score 30)
			55 - phage Mycobacterium Brujita - 87.50% (score 24)
			55 - Corynebacterium aurimucosum - 87.50% (score 24)
			50 - Phage Rhodoc REQ3 - 100%
	18	117	4 - Corynebacterium simulans - 96.87% (score 30)	24 - Bacteriophage sp. isolate ctLCA3 - 81.25%	63 - Corynebacterium striatum 215 - 87.50%
			4 - Phage Rhodoc REQ3 - 93.75% (score 28)	33 - Corynebacterium phage IME1320_01 - 93.75%	83 - Corynebacterium striatum FDAARGOS 1054 - 96.97%
			9 - Phage Rhodoc REQ3 - 87.50%	35 - Corynebacterium phage phi673 - 84.37%	100 - Corynebacterium striatum 216 - 84.37%
			10 - Phage Rhodoc REQ3 - 100%	41 - Saccharopolyspora erythraea NRRL2338 - 84.37%	117 - Corynebacterium striatum 215 - 100%
			11 - Phage Rhodoc REQ3 - 100%	49 - Gordonia phage YorkOnyx - 84.37% (score 36.5)	117 - Corynebacterium striatum FDAARGOS 1054 - 96.97%
			14 - Phage Rhodoc REQ3 - 93.75%	49 - Gordonia phage Gaea - 84.37% (score 36.5)
			15 - Corynebacterium phage IME1320_01 - 93.75%	49 - Gordonia phage Tangerine - 84.37% (score 36.5)
			25 - Corynebacterium glyciniphilum - 84.37%	67 - Arthrobacter phage Gordon - 81.25%
			29 - Phage Rhodoc REQ3 - 93.75% (score 28)	78 - Siphoviridae sp. isolate ctkfu1 - 90.62%
			29 - Corynebacterium simulans - 87.50% (score 24)	84 - Hepacivirus AK-2012 isolate NPHV-F8-068 - 81.25%
			33 - Corynebacterium phage IME1320_01 - 93.75% (score 28)	85 - Rhizobium phage RHph_N34 - 84.37%
			33 - Phage Rhodoc REQ3 - 90.62% (score 26)	89 - Bacteriophage sp. isolate ctySn69 - 81.25%
			35 - Corynebacterium phage phi673 - 84.37% (score 22)	96 - Corynebacterium phage IME1320_01 - 90.62%
			35 - Corynebacterium phage phi674 - 84.37% (score 22)	105 - Hepatitis C virus isolate 10578 NS3 protease gene - 81.25%
			48 - Corynebacterium stationis - 81.25%	108 - Siphoviridae sp. isolate ctkfu1 - 87.50%
			49 - Gordonia phage Tangerine - 84.37%	113 - Lindernia anagallis yellow vein virus DNA - 81.25%
			50 - Phage Rhodoc REQ3 - 93.75%
			52 - Phage Rhodoc REQ3 - 100%
			55 - Phage Rhodoc REQ3 - 100%
			57 - Corynebacterium simulans - 96.87%
			59 - Serratia plymuthica - 81.25%
			60 - Phage Rhodoc REQ3 - 96.87%
			61 - Phage Rhodoc REQ3 - 100%
			62 - Phage Rhodoc REQ3 - 100%
			64 - phage Mycobacterium Brujita - 84.37% (score 22)
			64 - Phage Rhodoc REQ3 - 84.37% (score 22)
			66 - Phage Rhodoc REQ3 - 90.62%
			67 - Arthrobacter phage Gordon - 81.25%
			70 - Phage Rhodoc REQ3 - 90.62%
			73 - Acinetobacter phage Acj61 - 81.25%
			76 - Serratia sp. - 81.25%
			77 - Phage Rhodoc REQ3 - 87.50% (score 24)
			77 - Corynebacterium aurimucosum - 87.50% (score 24)
			78 - Phage Rhodoc REQ3 - 93.75% (score 28)
			78 - Corynebacterium aurimucosum - 93.75% (score 28)
			83 - Phage Rhodoc REQ3 - 100%
			85 - Rhizobium phage RHph_N34 - 84.37%
			86 - Phage Rhodoc REQ3 - 93.75% (score 28)
			86 - Paraburkholderia phytofirmans - 84.37% (score 22)
			88 - Phage Rhodoc REQ3 - 100%
			89 - Phage Rhodoc REQ3 - 100%
			90 - Phage Rhodoc REQ3 - 84.37%
			91 - Serratia plymuthica - 81.25%
			92 - Phage Rhodoc REQ3 - 96.87%
			94 - Phage Rhodoc REQ3 - 100%
			96 - Corynebacterium phage IME1320_01 - 90.62% (score 26)
			96 - Phage Rhodoc REQ3 - 84.37% (score 22)
			97 - Serratia proteamaculans - 81.25%
			100 - plasmid Azospirillum brasilense MTCC4036 - 84.37% (score 22)
			100 - plasmid Microbirga sp. VF16 - 84.37% (score 22)
			101 - Phage Rhodoc REQ3 - 93.75%
			104 - Phage Rhodoc REQ3 - 84.37%
			107 - plasmid 2 Nocardia farcinica NCTC11134 - 81.25%
			108 - Corynebacterium aurimucosum - 90.62% (score 26)
			108 - Phage Rhodoc REQ3 - 90.62% (score 26)
			115 - Phage Rhodoc REQ3 - 87.50% (score 25)
			115 - Ottowia sp. - 84.85% (score 23)
2425	9	55	1 - Phage Entero HK140 - 81.25%	2 - Siphoviridae sp. ctPrm3 - 81.25%	40 - Corynebacterium striatum FDAARGOS 1054 - 100%
			2 - Corynebacterium simulans - 93.75% (score 28)	21 - Ralstonia phage Eline - 90.62%	30 - Corynebacterium striatum 216 - 87.50%
			2 - plasmid C. ureicelerivorans IMMIB RIV-2301 - 90.62% (score 26)	22 - Propionibacterium phage PFR1 - 84.37%
			6 - Corynebacterium simulans - 100%	31 - Turkey adenovirus 1 - 81.25%
			10 - Phage Rhodoc REQ3 - 84.37% (score 22)	32 - Marine virus AFVG_250M854 - 84.37%
			10 - Gordonia phage Easley - 84.37% (score 22)	40 - Gordonia phage GAL1 - 93.75%
			11 - Phage Rhodoc REQ3 - 96.87%
			14 - Marinovum algicola - 81.25%
			15 - Phage Rhodoc REQ3 - 100%
			15 - Corynebacterium aurimucosum - 87.50% (score 24)
			16 - Phage Rhodoc REQ3 - 87.50% (score 24)
			16 - Corynebacterium aurimucosum - 87.50% (score 24)
			19 - Phage Rhodoc REQ3 - 93.75% (score 28)
			19 - Streptomyces sp. - 84.37% (score 22)
			20 - Phage Rhodoc REQ3 - 100%
			21 - Staphylococcus phi7401PVL - 93.75% (score 28)
			21 - Corynebacterium ulcerans - 93.75% (score 28)
			21 - Ralstonia phage Gerry - 90.62% (score 26)
			25- Siphoviridae sp. ct6YY1 94%
			29 - Phage Rhodoc REQ3 - 93.75%
			31 - Corynebacterium glyciniphilum - 87.50%
			34 - Corynebacterium ulcerans - 84.37% (score 22)
			34 - Phage Staphylococcus phi7401PVL - 84.37% (score 22)
			37 - Vibrio phage 1.215.B._10N.222.54.F7 - 81.25%
			42 - Phage Staphylococcus phi7401PVL - 93.75% (score 28)
			42 - Corynebacterium ulcerans - 93.75% (score 28)
			48 - Corynebacterium simulans - 84.37% (score 22)
			48 - plasmid 18 Tsukamurella tyrosinosolvens NCTC13231 (score 20)
			53 - Corynebacterium simulans - 93.75%
			54 - Phage Rhodoc REQ3 – 93.75%
			55 - Phage Rhodoc REQ3 - 93.75%
2425	9	55
