# Supplementary material for: Novel configurations of type I-E CRISPR-Cas system in Corynebacterium striatum clinical isolates
Source: Braz J Microbiol. 2022 Dec 7;54(1):69–80. doi: 10.1007/s42770-022-00881-4 (PMC9944170; doi:10.1007/s42770-022-00881-4)
Supplement: Supplementary file 5 — Supplementary file5 (XLSX 12.0 KB) [file 42770_2022_881_MOESM5_ESM.xlsx]

## Sheet: Planilha1
"Novel configurations of type I-E CRISPR-Cas system in Corynebacterium striatum clinical isolates Brazilian Journal of Microbiology Authors: Juliana Nunes Ramos*; Paulo Victor Pereira Baio; João Flávio Carneiro Veras; Érica Miranda Damásio Vieira; Ana Luiza de Mattos-Guaraldi and Verônica Viana Vieira * Correspondence to: Juliana Nunes Ramos/LDCIC/UERJ/E-mail: jnr.uerj@gmail.com"
Supplementary Table 3. Spacer sequences shared between C. striatum Brazilian genomes.
	1961 (I-E)	2023 (I-E)	2023 (I-E')	2038 (I-E)	2038 (I-E')	2130 (I-E)	2230 (I-E)	2230 (I-E)	2237 (I-E)	2296 (I-E)	2308 (I-E')	2308 (I-E)	2425 (I-E)
1961 (I-E)		-	-	1	-	-	1	1	1	-	-	1	-
2023 (I-E)	-		-	13	-	-	13	13	13	-	-	16	-
2023 (I-E')	-	-		-	6	-	-	-	-	-	5	-	-
2038 (I-E)	1	13	-		-	-	33	34	34	-	-	44	-
2038 (I-E')	-	-	6	-		-	-	-	-	-	57	-	-
2130 (I-E)	-	-	-	-	-		-	-	-	-	-	-	-
2230 (I-E)	1	13	-	33	-	-		44	44	-	-	41	-
2230 (I-E)	1	13	-	34	-	-	44		47	-	-	44	-
2237 (I-E)	1	13	-	34	-	-	44	47		-	-	44	-
2296 (I-E)	-	-	-	-	-	-	-	-	-		-	-	51
2308 (I-E')	-	-	5	-	57	-	-	-	-	-		-	-
2308 (I-E)	1	16	-	44	-	-	41	44	44	-	-		-
2425 (I-E)	-	-	-	-	-	-	-	-	-	51	-	-
Total (n)	5	68	11	159	63	0	176	183	183	51	62	190	51
